# Supplementary material for: Attitudes of medical professionals towards high-risk suicidal patients
Source: Front Psychiatry. 2025 Nov 11;16:1654240. doi: 10.3389/fpsyt.2025.1654240 (PMC12646541; doi:10.3389/fpsyt.2025.1654240)
Supplement: Supplementary file 1 [file Table1.xlsx]

## Sheet: Suppliment1
Suppleiment1 Descriptive statistics for participant factors in ATTS
			Preventability/readiness to help			Unjustified behavior			Common occurrence			Suicidal expression as mere threat			Right to suicide			Impulsiveness
		N	Average	SD	Median	Average	SD	Median	Average	SD	Median	Average	SD	Median	Average	SD	Median	Average	SD	Median
Current occupation
	Paramedic	154	3.36	0.743272	3.33	3.85	0.884374	4	2.63	0.636752	2.6	2.96	0.905595	3	2.63	0.734756	2.67	2.85	0.736954	3
	Social worker	117	3.51	0.563137	3.33	3.25	0.857583	3.5	3.36	0.535055	3.4	2.25	0.894485	2	2.45	0.596865	2.5	2.77	0.637977	2.67
	Nurse	172	3.3	0.629005	3.33	3.51	0.885932	3.5	3.11	0.642494	3.2	2.72	0.850292	3	2.54	0.688919	2.5	2.96	0.603704	3
COVID-19
	Before (until 2019)	392	3.37	0.643307	3.33	3.51	0.909136	3.5	3.06	0.664653	3.2	2.66	0.932085	3	2.54	0.687208	2.5	2.87	0.670669	3
	After (after 2020)	51	3.46	0.774822	3.67	3.92	0.808533	4	2.64	0.68083	2.6	2.84	0.833608	3	2.59	0.668543	2.5	2.9	0.623575	3
Gender
	Male	221	3.36	0.609679	3.33	3.43	0.860809	3.5	3.18	0.6242	3.2	2.57	0.890094	2.5	2.52	0.662926	2.5	2.91	0.611591	3
	Female	222	3.4	0.706456	3.33	3.7	0.932632	4	2.84	0.690734	3	2.79	0.941666	3	2.58	0.705457	2.5	2.84	0.713772	3
Age
	20-29	170	3.47	0.673133	3.67	3.66	0.950301	3.5	2.84	0.729428	3	2.86	0.888791	3	2.63	0.676329	2.67	2.81	0.702982	3
	30-39	92	3.37	0.627915	3.33	3.36	0.890506	3.5	3.15	0.586368	3.2	2.46	0.962632	2.5	2.59	0.635486	2.5	2.93	0.61372	3
	40-49	100	3.29	0.63744	3.33	3.56	0.826579	3.5	3.04	0.672448	3	2.62	0.907655	3	2.42	0.697718	2.33	2.83	0.650477	3
	≥ 50	81	3.3	0.678	3.33	3.59	0.905	3.5	3.16	0.605	3.2	2.62	0.907	3	2.5	0.722	2.5	2.99	0.645	3
Experience caring for suicidal patients in the past year
	Without experience	203	3.26	0.696483	3.33	3.72	0.86592	4	2.83	0.657875	2.8	2.88	0.891829	3	2.63	0.72167	2.67	2.84	0.699914	3
	With experience	240	3.47	0.611564	3.33	3.43	0.92115	3.5	3.15	0.662996	3.2	2.51	0.914741	2.5	2.48	0.644709	2.5	2.9	0.633776	3
History of participation in suicide prevention training
	Without training	330	3.35	0.68288	3.33	3.64	0.87621	3.5	2.92	0.688559	3	2.81	0.89499	3	2.59	0.70423	2.5	2.88	0.673452	3
	With training	113	3.45	0.583521	3.33	3.33	0.958073	3.5	3.26	0.581418	3.2	2.31	0.902461	2	2.43	0.610671	2.33	2.85	0.640925	2.67

## Sheet: Suppliment2
Supplement2-1 Results of simple regression analysis
		Preventability/readiness to help				Unjustified behavior				Common occurrence
		β	95% CI		P-value	β	95% CI		P-value	β	95% CI		P-value
Current occupation
	Social worker	Reference				Reference				Reference
	Paramedic	-0.02	-0.15	0.109	0.756	0.439	0.266	0.612	< 0.001	-0.58	-0.702	-0.458	< 0.001
	Nurse	-0.131533	-0.257443	-0.005622	0.041	-0.075871	-0.249642	0.0979004	0.3913	0.165704	0.0363615	0.295047	0.012
COVID-19
	Before (until 2019)	Reference				Reference				Reference
	After (beyond 2020)	0.098406	-0.094548	0.291361	0.3167	0.407538	0.144732	0.670344	< 0.001	-0.419808	-0.614801	-0.224814	< 0.001
Gender
	Male	Reference				Reference				Reference
	Female	-0.04194	-0.165189	0.0813091	0.504	-0.270607	-0.438222	-0.102991	< 0.001	0.338633	0.215677	0.461589	< 0.001
Age
	20-29	Reference				Reference				Reference
	30-39	-0.009352	-0.161345	0.14264	0.9038	-0.255264	-0.462844	-0.047685	0.016	0.175282	0.0196338	0.33093	0.027
	40-49	-0.116638	-0.263712	0.0304369	0.1198	-0.001224	-0.203966	0.201517	0.9905	0.0480816	-0.103711	0.199875	0.5339
	≥ 50	-0.174971	-0.342236	-0.007706	0.04	0.0364418	-0.194574	0.267457	0.7567	0.17308	0.0007832	0.345378	0.049
Experience caring for suicidal patients in the past year
	Without experience	Reference				Reference				Reference
	With experience	0.210885	0.0887256	0.333045	< 0.001	-0.287582	-0.455552	-0.119612	< 0.001	0.321654	0.197842	0.445467	< 0.001
History of participation in suicide prevention training
	Without training	Reference				Reference				Reference
	With training	0.0918924	-0.049289	0.233073	0.2015	-0.307536	-0.499837	-0.115234	< 0.001	0.344929	0.202907	0.486951	< 0.001
Number of years working in current occupation
	per 1 year increase	-0.005878	-0.011972	0.0002155	0.0586	-0.003103	-0.01151	0.0053034	0.4685	0.0055142	-0.000765	0.0117935	0.0851
Suppliment2-2 Results of simple regression analysis
		Suicidal expression as mere threat				Right to suicide				Impulsiveness
		β	95% CI		P-value	β	95% CI		P-value	β	95% CI		P-value
Current occupation
	Social worker	Reference				Reference				Reference
	Paramedic	0.427	0.25	0.603	< 0.001	0.12	-0.014	0.254	0.078	-0.03	-0.16	0.101	0.655
	Nurse	0.0725457	-0.104237	0.249328	0.4204	-0.008	-0.139	0.124	0.908	0.14522	0.0184292	0.272011	0.025
COVID-19
	Before (until 2019)	Reference				Reference				Reference
	After (beyond 2020)	0.184974	-0.084605	0.454553	0.1782	0.0514039	-0.149034	0.251842	0.6145	0.0238262	-0.170872	0.218524	0.81
Gender
	Male	Reference				Reference				Reference
	Female	-0.227182	-0.398305	-0.056059	< 0.001	-0.063736	-0.191582	0.0641108	0.3277	0.0641433	-0.060004	0.188291	0.3105
Age
	20-29	Reference				Reference				Reference
	30-39	-0.28137	-0.492282	-0.070458	< 0.001	0.0452589	-0.11244	0.202958	0.573	0.0762831	-0.076755	0.229321	0.3278
	40-49	-0.076793	-0.282902	0.129316	0.4644	-0.173435	-0.325641	-0.02123	0.026	-0.052964	-0.201533	0.0956053	0.4839
	≥ 50	0.0127215	-0.222297	0.24774	0.9153	-0.036328	-0.21073	0.138073	0.6825	0.13846	-0.030445	0.307365	0.1079
Experience caring for suicidal patients in the past year
	Without experience	Reference				Reference				Reference
	With experience	-0.37344	-0.542917	-0.203963	< 0.001	-0.153017	-0.28065	-0.025384	0.019	0.0590244	-0.065581	0.18363	0.3524
History of participation in suicide prevention training
	Without training	Reference				Reference				Reference
	With training	-0.502266	-0.694393	-0.310139	< 0.001	-0.161201	-0.307227	-0.015174	0.031	-0.037231	-0.179756	0.105295	0.6079
Number of years working in current occupation
	per 1 year increase	-0.007244	-0.015774	0.0012851	0.0958	-0.004979	-0.011312	0.0013546	0.1231	0.0058612	-0.000282	0.0120041	0.0614
